# Supplementary material for: Effects of nutritional supplementation on physical performance and sport-specific skills in volleyball players: a systematic review and meta-analysis
Source: Front Physiol. 2026 Mar 5;17:1763606. doi: 10.3389/fphys.2026.1763606 (PMC12999381; doi:10.3389/fphys.2026.1763606)
Supplement: Supplementary file 1 [file Table1.xlsx]

## Sheet: Sheet1
(Nutrition OR Diet OR Supplements Caffeine OR Amino Acids OR Protein OR Carbohydrates OR Fats OR Vitamins OR Minerals OR Omega-3 fatty acids OR Dietary fiber OR Whey protein OR Casein OR Creatine OR Glutamine OR Beta-Alanine OR Branched Chain Amino Acids OR L-carnitine OR collagen OR antioxidants OR electrolyte drink OR Multivitamin OR Multivitamin OR Multivitamin OR Multivitamin)	AND	(Volleyball Players OR Volleyball OR Volleyball Elite Athletes)	AND (exercise performance OR Athletic Performance OR Athletic Performance OR Physical Performance OR Jumping OR Running OR Strength OR Speed)
WEB-412		SCOUPS:13
(Nutrition OR Diet OR Supplements Caffeine OR Amino Acids OR Protein OR Carbohydrates OR Fats OR Vitamins OR Minerals OR Omega-3 fatty acids OR Dietary fiber OR Whey protein OR Casein OR Creatine OR Glutamine OR Beta-Alanine OR Branched Chain Amino Acids OR L-carnitine OR collagen OR antioxidants OR electrolyte drink OR Multivitamin OR Multivitamin OR Multivitamin OR Multivitamin)AND (Volleyball …		((Nutrition OR Diet OR Supplements Caffeine OR Amino Acids OR Protein OR Carbohydrates OR Fats OR Vitamins OR Minerals OR Omega-3 fatty acids OR Dietary fiber OR Whey protein OR Casein OR Creatine OR Glutamine OR Beta-Alanine OR Branched Chain Amino Acids OR L-carnitine OR collagen OR antioxidants OR electrolyte drink OR Multivitamin OR Multivitamin OR Multivitamin OR Multivitamin) AND (Volleybal…
PUBMED-207		COCH-63
((Nutrition OR Diet OR Supplements Caffeine OR Amino Acids OR Protein OR Carbohydrates OR Fats OR Vitamins OR Minerals OR Omega-3 fatty acids OR Dietary fiber OR Whey protein OR Casein OR Creatine OR Glutamine OR Beta-Alanine OR Branched Chain Amino Acids OR L-carnitine OR collagen OR antioxidants OR electrolyte drink OR Multivitamin OR Multivitamin OR Multivitamin OR Multivitamin) AND (Volleybal…		Nutrition OR Diet OR Supplements Caffeine OR Amino Acids OR Protein OR Carbohydrates OR Fats OR Vitamins OR Minerals OR Omega-3 fatty acids OR Dietary fiber OR Whey protein OR Casein OR Creatine OR Glutamine OR Beta-Alanine OR Branched Chain Amino Acids OR L-carnitine OR collagen OR antioxidants OR electrolyte drink OR Multivitamin OR Multivitamin OR Multivitamin OR Multivitamin in Title Abstract…
EMBASE-148
('nutrition'/exp OR nutrition OR 'diet'/exp OR diet OR 'supplements caffeine' OR (supplements AND ('caffeine'/exp OR caffeine)) OR 'amino acids'/exp OR 'amino acids' OR (amino AND ('acids'/exp OR acids)) OR 'protein'/exp OR protein OR 'carbohydrates'/exp OR carbohydrates OR 'fats'/exp OR fats OR 'vitamins'/exp OR vitamins OR 'minerals'/exp OR minerals OR 'omega-3 fatty acids' OR (('omega 3'/exp O…
